# Supplementary material for: Generation of Two Paclitaxel-Resistant High-Grade Serous Carcinoma Cell Lines With Increased Expression of P-Glycoprotein
Source: Front Oncol. 2021 Oct 21;11:752127. doi: 10.3389/fonc.2021.752127 (PMC8566917; doi:10.3389/fonc.2021.752127)
Supplement: Supplementary file 2 [file Table_1.xlsx]

## Sheet: Supplementary Table 1
	Supplementary Table 1. List of antibodies used for immunocytochemistry and western blotting studies. EDTA - ethylenediamine tetraacetic acid; mAb - monoclonal antibody; RT - room temperature.
	Antigen	Clone	Reference	Origin	Animal origin	Immunohistochemistry				Western Blot
						Antigen retrieval buffer	Dilution	Incubation conditions	Localization	Molecular weight (kDa)	Dilution	Incubation conditions
	α-tubulin	B-5-1-2	t568	Sigma-Aldrich	Mouse mAb	-	-	-	-	50	1:5000	Overnight
	Bromodeoxyuridine (BrdU)	Bu20a	M0744	Dako	Mouse mAb	Citrate at pH 6	1:100	60´RT	Nuclear	-	-	-
	Cleaved-PARP	D175 5A1E	9664	Cell Signalling Technology	Rabbit mAb	Citrate at pH 6	1:100		Nuclear	-	-	-
	Cleaved-Caspase 3	Asp214 D64E10	5625	Cell Signalling Technology	Rabbit mAb	Citrate at pH 6	1:50		Nuclear	-	-	-
	Ki67	SP6	MA5-14520	ThermoFisher Scientific	Rabbit mAb	Citrate at pH 6	1:100		Nuclear	-	-	-
	P-Glycoprotein	EPR10364-57	ab170904	Abcam	Rabbit mAb	EDTA	1:1200		Membrane	141	1:1000	Overnight
